# Supplementary material for: Adaptive introgression from indicine cattle into white cattle breeds from Central Italy
Source: Sci Rep. 2020 Jan 28;10:1279. doi: 10.1038/s41598-020-57880-4 (PMC6987186; doi:10.1038/s41598-020-57880-4)
Supplement: Supplementary file 1 — Supplementary Table [file 41598_2020_57880_MOESM1_ESM.xlsx]

## Sheet: Table S1
Chr	Start	End	Gene ID	Top 5%			Top 1%
				CHI	MCG	ROM	CHI	MCG	ROM
1	124849	179713	CLIC6		x	x		x
1	351708	362907	RCAN1		x	x		x
1	401206	407700	KCNE1		x	x		x
1	459812	460830	FAM243A		x	x		x
1	463572	478996	SMIM11A		x	x		x
1	484627	492432	KCNE2		x	x		x
1	669920	733729	MRPS6		x	x		x	x
1	922635	929992	ATP5PO		x	x		x
1	944294	1188287	ITSN1		x	x		x
1	1189228	1222846	CRYZL1		x	x		x
1	1223586	1233673	DONSON		x	x		x
1	1233910	1264762	SON		x	x		x
1	1265743	1292028	GART		x	x		x
1	1324544	1361378	TMEM50B		x	x		x
1	1376827	1397948	IFNGR2		x	x		x
1	1467704	1496151	IFNAR1		x	x		x
1	1563137	1591758	IL10RB		x	x		x
1	1593295	1627137	IFNAR2		x	x		x
1	1675216	1675527	LOC526226		x	x		x
1	1776499	1777332	OLIG1		x	x		x	x
1	2029406	2048813	C1H21orf62		x	x		x	x
1	2067036	2099875	PAXBP1		x	x		x	x
1	2109219	2196114	SYNJ1		x	x		x	x
1	2204895	2216515	CFAP298			x			x
1	2259115	2360138	EVA1C			x			x
1	50332272	50558841	ALCAM			x			x
1	50659370	50880121	CBLB			x			x
1	51022816	51023423	TMSB4			x			x
1	60856308	60957246	GAP43	x
1	62162949	62171172	LOC538060			x			x
1	64357122	64488105	IGSF11			x			x
1	64576863	64605857	UPK1B			x			x
1	64614356	64645167	B4GALT4			x			x
1	64747665	64795985	ARHGAP31			x			x
1	64806556	64835591	TMEM39A			x			x
1	64841654	64865032	POGLUT1			x			x
1	64897608	64919556	CD80			x			x
1	64933574	64937122	ADPRH			x			x
1	64945861	64976251	PLA1A			x			x
1	65002248	65014687	POPDC2			x			x
1	65024153	65031968	COX17			x			x
1	65050471	65144504	MAATS1			x			x
1	65205811	65238596	NR1I2			x			x
1	65541498	65620536	GPR156			x			x
1	65680766	65700685	LRRC58			x			x
1	65742633	65802423	FSTL1			x			x
1	65922482	65928617	NDUFB4			x			x
1	65942080	65984708	HGD			x			x
1	65992475	66037857	RABL3			x			x
1	66213612	66537723	STXBP5L			x			x
1	66552011	66659954	POLQ			x			x
1	66712457	66717255	FBXO40			x			x
1	66720537	66754184	HCLS1			x			x
1	66759936	66823420	GOLGB1			x			x
1	66854942	66900462	IQCB1			x			x
1	66900639	66956302	EAF2			x			x
1	67082115	67116669	ILDR1			x			x
1	67144111	67210848	CD86			x			x
1	67255524	67344655	CASR			x			x
1	67373084	67383963	CSTA			x			x
1	67398385	67457625	CCDC58			x			x
1	67422932	67443491	FAM162A			x			x
1	67476527	67545097	KPNA1		x	x			x
1	67559268	67589062	PARP9		x	x			x
1	67588920	67597019	DTX3L		x	x			x
1	67613092	67659266	PARP14		x	x			x
1	67664799	67720894	HSPBAP1		x	x			x
1	67722242	67810789	DIRC2		x	x			x
1	67840125	67878028	SEMA5B		x	x			x
1	68012078	68101852	PDIA5	x	x	x			x
1	68263141	68420954	ADCY5	x	x	x			x
1	68464487	68550787	HACD2	x	x	x			x
1	68895327	68937081	CCDC14	x	x	x			x
1	68954525	68989623	ROPN1	x	x	x			x
1	69732778	69782823	UMPS	x		x
1	69801844	69899676	ITGB5	x		x
1	69935163	69961881	MUC13	x		x
1	70027330	70106415	HEG1	x
1	70126992	70250895	SLC12A8	x
1	70287257	70382437	ZNF148	x
1	70504978	70557887	SNX4	x
1	70573620	70664027	OSBPL11	x
1	77596386	77611958	CLDN1			x
1	77752546	77932253	P3H2			x
1	78012414	78283420	TP63			x
1	78604073	78758431	TPRG1		x
1	100158667	100240882	GOLIM4			x
1	100791772	100827942	SERPINI2			x
1	102337857	102409795	BCHE			x			x
1	103001088	103004030	SLITRK3			x
1	103088853	103204728	SI			x
1	109661962	109704520	RARRES1	x
1	109708534	109758047	GFM1	x
1	109721967	109729694	LXN	x
1	109763292	109793739	MLF1	x
1	109821738	110273727	RSRC1	x
1	110986517	111211551	VEPH1			x			x
1	111318106	111331103	CCNL1			x			x
1	111830980	111853985	TIPARP	x		x			x
1	111996968	112008219	SSR3	x		x			x
1	112013084	112455492	KCNAB1	x		x			x
1	115476359	115480295	RAP2B	x
1	115834618	115836268	P2RY1	x
1	117532037	117544618	IGSF10	x
1	117588523	117640789	P2RY12	x
1	117692321	117695064	P2RY13	x
1	117717737	117734152	GPR87	x
1	117785180	117817225	P2RY14	x
1	117829439	117835976	GPR171	x
1	127323050	127416649	PLS1	x
1	127485981	127590752	ATR	x
1	127591937	127699862	XRN1	x
1	127736221	127814876	GK5	x
1	127957104	128027258	TFDP2	x
1	128036022	128036420	LOC511302	x
1	128050718	128085713	ATP1B3	x
1	128144744	128185018	GRK7	x
1	128214459	128221733	RNF7	x
1	138139496	138305752	DNAJC13		x			x
1	138348896	138384864	ACPP		x			x
1	139678041	139842029	CPNE4	x	x	x		x
1	139880639	139937339	MRPL3			x
1	140044681	140046241	NUDT16			x
1	150025827	150048269	SETD4		x	x		x	x
1	150054221	150064636	CBR1		x	x		x	x
1	150108438	150110508	MGC127133		x	x		x	x
2	14087656	14483437	PDE1A		x
2	14502890	14623643	PPP1R1C		x
2	14683868	14751322	ITPRID2		x
2	26361548	26565226	UBR3			x
2	26582629	26592944	METTL5			x
2	26591742	26599728	SSB			x
2	26619585	26636478	KLHL23			x
2	26660800	26665974	PHOSPHO2			x
2	26695352	26736067	PPIG			x
2	26740843	26776374	FASTKD1			x
2	41361137	41491255	KCNJ3		x
2	41791846	42371758	GALNT13		x			x
2	42762913	42764359	RPRM		x			x
2	43543016	43584232	ARL6IP6		x			x
2	43585376	43643096	PRPF40A		x
2	43652958	43979596	FMNL2		x
2	48381791	48476764	ACVR2A		x
2	60615828	60616790	LOC785761		x			x
2	61582125	61585838	CXCR4	x	x
2	61722452	61787886	DARS	x	x
2	61821905	61852264	MCM6	x	x
2	61867080	61915814	LCT		x
2	61919643	61949692	UBXN4		x
2	61969459	62130680	R3HDM1		x
2	62291151	62433744	ZRANB3		x
2	62457398	62568130	RAB3GAP1		x
2	62601167	62642560	MAP3K19		x
2	62649168	62681201	CCNT2		x
2	62692769	62753692	ACMSD		x
2	62843283	63111812	TMEM163		x
2	63118922	63362056	MGAT5		x
2	67935914	68111066	DPP10		x
2	69859799	69874876	DDX18		x
2	69899473	69917270	LOC523484		x
2	69928655	70029514	CCDC93		x
2	70122000	70142602	INSIG2		x
2	97843887	97988140	MAP2			x
2	98024633	98250962	UNC80			x
2	98260690	98269171	RPE			x
2	98416824	98456944	ACADL			x
2	98527573	98555234	MYL1			x
2	98617457	98666531	LANCL1			x
2	98758036	98898492	CPS1			x
2	102927402	103134122	VWC2L		x			x
2	106627006	106773157	TNS1			x
2	108153423	108160399	GMPPA			x
2	108191933	108197089	CHPF			x
2	108197663	108203601	TMEM198			x
2	108203750	108225840	OBSL1			x
2	108226858	108229830	INHA			x
2	108246184	108260780	STK11IP			x
2	108273128	108286884	SLC4A3			x
2	110251546	110405363	EPHA4		x
2	111129286	111229639	PAX3		x
2	111402467	111492915	SGPP2		x
2	111504465	111578408	FARSB		x
2	111598716	111600550	LOC538702		x
2	111602255	111631564	MOGAT1		x
2	111797170	111887224	ACSL3		x
2	113372323	113487279	CUL3		x
2	136525537	136551769	EPHA2		x			x
2	136618334	136630339	CLCNKA		x			x
2	136635160	136637353	HSPB7		x			x
2	136647774	136650918	SRARP		x			x
3	13743911	13753402	ETV3			x
3	13778327	13784728	ETV3L			x
3	13973123	13985544	LRRC71			x
3	46860032	46910656	PTBP2	x
3	53385189	53419460	ZNF326	x			x
3	53475696	53606716	LRRC8D	x		x	x		x
3	53717832	53810701	LRRC8C	x			x
3	53852740	53862657	LRRC8B	x			x
3	54031912	54058648	LOC513659	x
3	54201291	54220013	GBP6	x
3	54253047	54269514	GBP5	x
3	54307500	54323003	LOC512486	x
3	54643139	54683050	GBP4	x
3	54828097	54848274	LOC100336669	x
3	54905023	54951326	LOC507055	x
3	55024370	55046343	LOC783604	x
3	55063830	55075636	LOC511531	x
3	55093505	55153828	KYAT3	x
3	67155767	67215355	USP33		x
3	83298919	83395090	ATG4C			x
3	98060149	98110668	BEND5			x
3	98370383	98536867	SPATA6			x
3	98567049	98587443	SLC5A9			x
3	98660627	98684828	SKINT1			x
3	99484969	99521190	CMPK1			x			x
3	99537145	99587496	STIL			x			x
3	99610187	99618464	TAL1			x			x
3	99641131	99646599	PDZK1IP1			x			x
3	99666161	99714764	CYP4X1			x			x
3	99806666	99820784	CYP4A11			x			x
3	99806666	99820784	LOC784417			x			x
3	99918428	99933505	CYP4A22			x
4	25785333	25834977	AHR		x
4	31578311	31582667	IL6			x
4	31693514	31694260	LOC613401			x
4	31742336	31791212	FAM126A			x
4	31900915	31956645	KLHL7			x
4	31962277	31977777	NUPL2			x
4	32010892	32037150	GPNMB			x
4	35563538	35789896	SEMA3D		x
4	39525513	39526944	LOC107132393		x			x
4	40140494	40345588	SEMA3C		x			x
4	40581484	40643369	CD36		x
4	41160158	41266152	GNAI1		x
4	51479799	51748321	ST7		x
4	51781849	51836823	CAPZA2		x
4	51912652	52042198	MET		x
4	52173110	52208687	CAV1		x
4	52230674	52235915	CAV2		x
4	52477241	52532254	TES		x
4	52589574	52812807	TFEC		x
4	53756424	53854749	MDFIC		x			x
4	63649808	64105542	BBS9		x
4	64131287	64143143	RP9		x
4	64185799	64205027	NT5C3A		x
4	64209775	64252100	FKBP9		x
4	64321838	64324408	KBTBD2		x
4	113602367	113604046	REPIN1		x
4	113675460	113697512	GIMAP8		x
4	113720919	113729756	GIMAP7		x
4	113763391	113768447	LOC511617		x
4	113866800	113874303	GIMAP4		x
4	113952126	113959951	LOC512867		x
5	1076799	1203289	LGR5			x
5	10064325	10305992	PTPRQ		x
5	10330469	10331983	MYF6		x
5	10339425	10342660	MYF5		x
5	10409389	10566010	LIN7A		x
5	10731241	10905490	ACSS3		x
5	11308520	11308714	TMA7	x	x	x
5	11972439	11978864	CCDC59	x
5	14748150	14952308	LRRIQ1			x
5	14991697	15013533	ALX1			x
5	15546053	15579641	RASSF9		x	x
5	15609695	15621365	NTS		x	x
5	15741026	15751868	MGAT4C		x	x
5	17858069	17887582	C5H12orf50		x
5	17892374	17902271	C5H12orf29		x
5	17902277	17998418	CEP290		x	x
5	18010339	18047085	TMTC3		x	x
5	18317748	18420025	KITLG		x	x
5	19276348	19280028	DUSP6		x	x		x
5	19357951	19462573	POC1B		x	x		x
5	19539973	19669793	ATP2B1		x	x
5	20898144	20899948	CCER1		x	x
5	20909663	20950211	EPYC		x	x
5	20995380	21002991	KERA		x	x
5	21037443	21044658	LUM		x	x
5	21080013	21119087	DCN		x	x
5	37102590	37332440	ADAMTS20			x
5	39998363	40264645	CNTN1			x			x
5	40703505	40916225	LRRK2			x			x
5	41062652	41559936	SLC2A13			x			x
5	43746464	43872342	MYRFL			x
5	43887153	43944943	RAB3IP			x
5	44094624	44097706	LRRC10			x
5	44100435	44116239	CCT2			x
5	44127711	44133546	FRS2			x
5	44318357	44342854	YEATS4			x
5	44351615	44357569	LYZ1			x
5	44421169	44426117	LOC785803			x
5	44443587	44448198	LOC781146			x
5	44533886	44559481	LOC617219			x
5	44554333	44559920	LYSB			x
5	44572855	44578603	LYZ2			x
5	44631281	44638274	LYZ3			x
5	44712169	44720976	LYZ			x
5	44765461	44793485	CPSF6			x
5	45081462	45158699	CPM			x
5	45178135	45203567	MDM2			x
5	45246217	45263369	SLC35E3			x
5	45275637	45323760	NUP107			x
5	45355308	45399175	RAP1B			x
5	45721767	45727180	IL22			x
5	45830158	45834981	IFNG			x
5	113971402	113979372	RRP7A		x
5	113982763	114005896	POLDIP3		x
5	114009261	114024565	CYB5R3		x
5	114291727	114341661	ARFGAP3	x
5	114357560	114475163	PACSIN2	x
5	114494264	114530242	TTLL1	x
6	4491175	4743136	PRDM5		x
6	6013172	6020467	MAD2L1		x
6	90559882	90563647	CXCL8		x
6	90636202	90637197	LOC534181		x
6	90645964	90648076	CXCL5		x
6	90664368	90665675	PPBP		x
6	90673205	90674173	PF4		x
6	90695494	90697557	CXCL2		x
7	30346723	30452439	ZNF608		x			x
7	39392482	39419245	CDHR2		x
7	39423156	39426047	GPRIN1		x
7	39447682	39456598	SNCB		x
7	39472617	39481385	TSPAN17		x
7	39677304	39692612	UNC5A		x
7	39693214	39712385	HK3		x
7	39718679	39856764	UIMC1		x
7	39894936	39919799	ZNF346		x
7	39936164	39946911	FGFR4		x
7	39982435	40123961	NSD1		x
7	40127136	40131892	RAB24		x
7	40132356	40135909	PRELID1		x
7	40136164	40140496	MXD3		x
7	40185729	40206355	LMAN2		x
7	40214182	40227956	RGS14		x
7	40239515	40252902	SLC34A1		x
7	40254115	40254661	PFN3		x
7	40258129	40266423	F12		x
7	40282469	40296228	GRK6		x
7	40310286	40311313	PRR7		x
7	40312121	40325975	DBN1		x
7	40333461	40353545	PDLIM7		x
7	40362436	40367515	DOK3		x
7	40369423	40374999	DDX41		x
7	40378360	40409143	FAM193B		x
7	40475155	40479104	TMED9		x
7	40482365	40490836	B4GALT7		x
7	40573898	40576306	N4BP3		x
7	40583483	40600676	RMND5B		x
7	40601549	40605473	NHP2		x
7	40638057	40643916	HNRNPAB		x			x
7	40644047	40669346	PHYKPL		x			x
7	40675390	40700658	COL23A1		x			x
7	41100796	41122562	CLK4		x			x
7	41154755	41179540	ZNF354A		x			x
7	41205895	41209917	PROP1		x			x
7	41276395	41277330	LOC788626		x			x
7	41307715	41308653	OR2Y1		x			x
7	41337278	41354610	MGAT1		x			x
7	41444283	41445695	LOC618125		x			x
7	41463093	41464070	LOC614895		x			x
7	41516960	41517898	LOC530231		x			x
7	41551825	41552772	OR2V1		x			x
7	41588234	41590604	LOC100337324	x	x
7	41643902	41650567	BTNL9	x	x
7	41662023	41662970	OR2V2	x	x
7	41684972	41685919	LOC508420	x	x
7	41718720	41731788	TRIM7	x	x
7	41751572	41760057	TRIM41	x	x
7	41761805	41766598	RACK1	x	x
7	41775017	41780369	TRIM52	x	x
7	41823772	41840054	IFI47	x	x
7	42028059	42075814	NLRP3	x	x
7	42084486	42085424	LOC516409	x	x
7	42117712	42118719	OR2B11	x	x
7	42171048	42171970	LOC522955	x	x
7	42177317	42178276	LOC613390	x	x
7	42190889	42191833	OR2C3	x	x
7	42281521	42282450	OR2G2	x	x
7	42312180	42313388	OR2G3	x	x
7	42326728	42327651	LOC524985	x	x
7	42365708	42366655	LOC532075	x	x
7	42479680	42480633	OR6F1	x	x
7	42532985	42533975	LOC104969161	x	x
7	42579838	42580806	OR6T1	x	x
7	42597223	42598194	OR11L1	x	x
7	42608975	42609898	LOC518816	x	x
7	42623076	42637851	TRIM58	x	x
7	42651611	42652555	OR2W3	x	x
7	42678163	42679104	LOC526765	x	x
7	42747369	42748307	LOC787816	x	x		x
7	42787986	42788915	LOC787867	x	x		x
7	42811931	42813032	LOC614090	x	x		x
7	42833645	42834607	LOC787898	x	x		x
7	42868129	42869064	OR2T33	x	x		x
7	42890345	42891283	LOC787932	x	x
7	42913832	42914770	LOC787946	x	x
7	43044539	43045551	LOC112447514	x	x
7	43044539	43045551	LOC112447515	x	x
7	43101693	43102628	LOC788055	x	x
7	43119732	43120670	LOC616716	x	x
7	43139373	43140311	LOC788079	x	x
7	43156370	43157305	OR2L13	x	x
7	43187985	43188914	OR2T12	x	x
7	43264088	43265023	OR2M5	x	x
7	43278134	43280173	OR2M4	x	x
7	43333926	43334888	OR2T4	x	x
7	43382434	43383384	OR2T6	x	x
7	43401909	43403009	OR2T1	x	x
7	43446065	43447039	OR2T2	x	x
7	43466456	43467376	OR2T11	x	x
7	43566615	43567568	LOC788323	x	x
7	43593814	43594764	LOC507971	x	x
7	43686275	43687228	LOC524160	x	x
7	43706043	43706999	LOC615281	x	x
7	43739515	43740444	LOC517722	x	x
7	43823209	43837867	MGC137030	x	x
7	43851496	43862151	LYPD8	x	x
7	43938530	43943848	SH3BP5L	x	x
7	43967504	43968901	ZNF672	x	x
7	43970323	43978604	ZNF692	x	x
7	44130119	44131060	LOC789041	x
7	44464560	44465483	LOC785149	x
7	44521354	44522295	LOC787611	x
7	44591316	44601348	PLPP2	x
7	44606513	44622229	MIER2	x
7	44639891	44650050	THEG	x
7	45577377	45579729	MBD3	x
7	45592773	45595693	UQCR11	x
7	45599593	45630734	TCF3	x
7	45765019	45784173	REXO1	x
7	45808716	45816928	ABHD17A	x
7	45838685	45856001	SCAMP4	x
7	45879083	45887704	CSNK1G2	x
7	46023822	46025519	SOWAHA	x
7	46035068	46038731	SHROOM1	x
7	46064180	46067119	GDF9	x
7	46069106	46070318	UQCRQ	x
7	46075148	46076063	LEAP2	x
7	46082730	46161887	AFF4	x
7	46188839	46202621	ZCCHC10	x
7	46228919	46282857	HSPA4	x
7	46454414	46511730	FSTL4	x
7	47389357	47401412	SKP1	x
7	47425980	47450747	PPP2CA	x
7	47493409	47524776	CDKL3	x
7	47528581	47541198	UBE2B	x
7	47655167	47699037	JADE2	x
7	47717606	47747828	SAR1B	x			x
7	47754927	47832191	SEC24A	x		x	x		x
7	47837918	47845672	CAMLG	x		x	x		x
7	47852147	47903296	DDX46	x		x	x		x
7	47910525	47917813	C7H5orf24	x		x	x		x
7	47943546	47959145	TXNDC15	x		x	x		x
7	48012507	48043848	CATSPER3	x		x	x		x
7	48063871	48069063	PITX1	x		x	x		x
7	48390758	48472188	H2AFY	x	x	x	x		x
7	48620066	48620809	NEUROG1	x	x	x	x		x
7	48661078	48669442	CXCL14	x	x	x	x		x
7	48858234	48904411	SLC25A48	x			x
7	48966620	48985225	FBXL21	x			x
7	48987178	48998964	LECT2	x			x
7	49059242	49095515	TGFBI	x			x
7	49155483	49217780	SMAD5	x			x
7	49250188	49392565	TRPC7	x			x
7	55024473	55025390	OR4A16			x
7	55061328	55085013	NDFIP1			x
7	55222501	55234079	SPRY4	x		x
7	55508007	55601836	FGF1	x		x
7	56235966	56350171	NR3C1	x
7	58900993	59009921	PRELID2			x
7	59053807	59075334	GRXCR2			x
7	59136028	59267638	SH3RF2			x
7	59288868	59309661	PLAC8L1			x
7	59319662	59382124	LARS			x
7	59406125	59463982	RBM27			x
7	59524545	59525876	POU4F3			x
7	59633829	59684718	TCERG1			x
7	59782768	60099412	PPP2R2B			x
7	60450229	60579589	STK32A			x
7	60588659	60703487	DPYSL3			x
7	66766525	67109288	GRIA1			x
7	72396487	72804182	EBF1		x
7	72843640	72906344	RNF145		x
7	72960644	72980667	UBLCP1		x
7	73006707	73017100	IL12B		x
8	30529	228065	MFSD14B	x
8	349043	544502	ANXA10	x
8	571565	923258	PALLD	x
8	7789658	7807430	TDH		x
8	7831437	7899876	MTMR9		x
8	7983901	8000085	XKR6		x
8	8318622	8384877	PINX1		x
8	8437130	8468012	C8H8orf74		x
8	18568934	18569798	TUSC1	x	x
8	24497953	24778056	SLC24A2	x
8	70262316	70341783	PPP3CC	x
8	70354893	70384759	SORBS3	x
8	70388329	70401480	PDLIM2	x
8	70414190	70429165	CCAR2	x
8	70429462	70480013	BIN3	x
8	80545455	80633397	NAA35	x
8	86200482	86316789	FAM120A		x
8	86380913	86424891	PHF2		x
8	103170080	103284200	SUSD1			x
8	103392507	103426196	LOC534155			x
8	103452039	103512716	HSDL2			x
8	103577524	103643619	KIAA1958			x
8	103669132	103695122	INIP			x
8	103756209	103810029	SNX30			x			x
8	103820184	103831670	SLC46A2			x			x
8	103937376	103943464	LOC783399			x			x
8	104101561	104109956	SLC31A2			x			x
8	104112533	104171727	FKBP15			x			x
8	104172062	104206275	SLC31A1			x			x
8	104207699	104218857	CDC26			x			x
8	104218993	104239715	PRPF4			x			x
8	104244730	104247975	RNF183		x	x			x
8	104273194	104296480	WDR31		x	x			x
8	104306683	104329562	BSPRY		x	x			x
8	104331800	104334927	HDHD3		x	x			x
8	104342905	104352825	ALAD		x	x			x
8	104356462	104359086	POLE3		x	x			x
8	104363265	104377031	C8H9orf43		x	x			x
8	104422822	104543026	RGS3		x	x			x
8	104797238	104995986	ZNF618		x	x			x
8	105006306	105018465	AMBP		x	x
8	105033048	105040479	KIF12		x	x
8	105095607	105201635	COL27A1		x
8	108828899	108839910	TLR4			x
8	110409332	110605777	BRINP1			x			x
8	111715152	111899127	CDK5RAP2			x			x
8	111919130	111995270	MEGF9			x			x
8	112057391	112089639	FBXW2			x
8	112096656	112117754	PSMD5			x
8	112124219	112138177	LOC616903			x
8	112143052	112159971	PHF19			x
8	112194564	112214586	TRAF1			x
8	112239889	112336418	C5			x
8	112418136	112498495	CNTRL			x
8	112502334	112512347	RAB14			x
8	112578066	112639758	GSN			x
8	112646069	112680926	STOM			x
8	112796601	112836172	DCDC2C			x			x
8	112837179	112860706	ALLC			x			x
8	112869671	112892968	COLEC11			x			x
8	112896493	112901718	RPS7			x			x
8	112911793	112920759	RNASEH1			x			x
8	112948194	112954511	ADI1			x			x
8	112962796	112991630	TRAPPC12			x			x
8	113001325	113068623	EIPR1			x			x
9	45735182	45855545	HACE1		x
9	68129102	68665593	LAMA2		x
9	68712248	68845169	ARHGAP18		x
9	69159349	69262020	L3MBTL3		x			x
9	69267000	69311228	SAMD3		x			x
9	69513253	69514728	TMEM200A		x			x
9	70181054	70304090	AKAP7		x			x
9	70499608	70516610	ARG1		x			x
9	70518631	70573296	MED23		x			x
9	70588607	70673279	ENPP3		x			x
9	70734253	70804135	ENPP1		x			x
9	70873221	70876455	CTGF		x			x
9	71245109	71341930	MOXD1		x			x
9	71381757	71455585	STX7		x			x
9	71468912	71469958	TAAR9		x			x
9	71483875	71484900	TAAR8		x			x
9	71492919	71495541	LOC783380		x			x
9	71557682	71558755	LOC100336507		x			x
9	71567322	71568353	LOC783649		x			x
9	71567322	71568353	LOC785080		x			x
9	71576300	71577373	LOC613867		x			x
9	71587878	71588915	LOC785236		x			x
9	71628869	71629939	LOC100297846		x			x
9	71635794	71636950	LOC511136		x			x
9	71635794	71636950	TAAR6		x			x
9	71658064	71659116	LOC516101		x			x
9	71706285	71707316	LOC616737		x			x
9	71719616	71720955	LOC782807		x			x
9	71719616	71720955	LOC785502		x			x
9	71749778	71750791	TAAR5		x			x
9	71759484	71761088	TAAR4		x			x
9	71770000	71771031	TAAR3		x			x
9	71780663	71784702	TAAR2		x			x
9	71803197	71804207	TAAR1		x			x
9	71833315	71851906	VNN1		x			x
9	71884621	71913826	VNN2		x			x
9	71927587	71963240	SLC18B1		x			x
9	71974860	71978200	RPS12		x			x
9	72661136	72736460	EYA4		x			x
9	73063429	73066402	TCF21		x			x
9	73110608	73149994	TBPL1		x			x
9	73152789	73222966	SLC2A12		x			x
9	90836602	90852725	MYCT1		x
9	90889142	90897698	VIP		x
9	91056939	91067416	FBXO5		x
9	91082264	91096760	MTRF1L		x
9	91105315	91135769	RGS17		x
9	91215612	91216688	OR4A15		x
9	91291250	91292179	OR4C6		x
10	11438273	11488427	ERO1A	x
10	11495134	11555270	GPR137C	x
10	11563978	11652151	TXNDC16	x
10	11773706	11786080	PTGER2	x
10	11853161	11873214	SPG21	x
10	11883590	11908872	MTFMT	x
10	11930744	11941332	SLC51B	x
10	11944517	11959912	RASL12	x
10	11967596	11968972	KBTBD13	x
10	12021448	12030315	PDCD7	x
10	12099600	12114284	CILP	x
10	12151281	12176608	PARP16	x
10	12264594	12291146	IGDCC4	x
10	12321152	12369941	DPP8	x
10	12383331	12413251	HACD3	x
10	12414154	12448221	INTS14	x
10	12469673	12498031	SLC24A1	x
10	12504135	12586181	DENND4A	x
10	13162027	13194338	DIS3L	x
10	13195494	13212891	TIPIN	x
10	13238265	13312611	MAP2K1	x
10	13314216	13317563	SNAPC5	x
10	13318875	13323526	RPL4	x
10	13323843	13366228	ZWILCH	x
10	13365616	13381791	LCTL	x
10	15080222	15092340	FEM1B	x
10	15103981	15196986	ITGA11	x
10	25594157	25595098	OR4E2			x
10	25636815	25637771	LOC101904911			x
10	25641873	25642829	OR10G2			x
10	25653300	25654241	OR10G3			x
10	25704582	25709754	SALL2			x
10	25716677	25731504	METTL3			x
10	25731942	25747290	TOX4			x
10	25747369	25764520	RAB2B			x
10	25785915	25825625	CHD8			x
10	25827154	25861850	SUPT16H			x
10	25862558	25917420	RPGRIP1			x
10	25936105	25980839	HNRNPC			x
10	26005891	26006826	OR5AU1			x
10	26042930	26045753	TMEM253			x
10	26053957	26056906	ZNF219			x
10	26058171	26079915	ARHGEF40			x
10	26113954	26114424	LOC538679			x
10	26126017	26126478	RNASE13			x
10	26128308	26130477	TPPP2			x
10	26134842	26142255	NDRG2			x
10	26150711	26153125	SLC39A2			x
10	26175323	26180969	METTL17			x
10	26226721	26227603	LOC112448555			x
10	26255989	26257533	RNASE1			x
10	26288223	26289852	BRB			x
10	26402507	26404000	RNASE6			x
10	26423874	26445617	RNASE4			x
10	26429018	26445589	ANG			x
10	26433797	26445634	ANG2			x
10	26493105	26494100	OR6S1			x
10	26543972	26544568	RNASE11			x
10	26631719	26632354	RNASE10			x
10	26667693	26673918	PNP			x
10	26680216	26686302	LOC790312			x
10	26702990	26706505	PIP4P1			x
10	26706595	26709174	APEX1			x
10	26709552	26716112	OSGEP			x
10	26728622	26738305	KLHL33			x
10	26750846	26784291	TEP1			x
10	26799840	26814032	PARP2			x
10	26830647	26838482	CCNB1IP1			x
10	26841794	26858144	TTC5			x
10	26880575	26881549	OR11H4			x
10	26902108	26903076	LOC615767			x
10	26902108	26903076	LOC780976			x
10	26916706	26917662	OR11H6			x
10	26932005	26932931	LOC783845			x
10	26963201	26964130	LOC783885			x
10	26984485	26985506	LOC783951			x
10	26998519	26999445	LOC783998			x
10	27026976	27027914	LOC517667			x
10	53089215	53481049	TCF12	x
10	53738934	53840711	ZNF280D	x	x			x
10	53958912	54043420	MNS1	x	x			x
10	54105430	54153426	TEX9	x	x			x
10	54281616	54422091	RFX7	x	x			x
10	54536537	54624769	NEDD4	x	x			x
10	54764673	54838020	PRTG	x	x			x
10	54865902	54887753	PYGO1	x	x			x
10	54903475	54970680	DNAAF4	x	x			x
10	55001792	55028162	CCPG1	x	x			x
10	55120522	55158773	RAB27A		x			x
10	55165840	55179463	RSL24D1		x			x
10	55717362	56389601	UNC13C		x			x
11	1156954	1199792	BCL2L11			x
11	1205162	1533761	ACOXL			x			x
11	1559190	1592162	BUB1			x			x
11	1594948	1648474	TPC3			x			x
11	1670784	1735642	NPHP1			x			x
11	1747909	1780103	MALL			x			x
11	1821486	1846701	MAL			x			x
11	1895750	1918798	MRPS5			x			x
11	1934700	1943563	ZNF514			x			x
11	1953347	1958756	ZNF2			x			x
11	1991029	2005653	PROM2			x			x
11	2119290	2130742	FAHD2A			x
11	2130834	2140973	GPAT2			x
11	2221056	2222399	ADRA2B			x
11	2250455	2252492	DUSP2			x
11	2286338	2305243	STARD7			x
11	2324293	2335178	TMEM127		x
11	2335382	2342308	CIAO1		x
11	2343017	2368147	SNRNP200		x
11	2394759	2396426	ITPRIPL1		x
11	2401655	2435800	NCAPH		x
11	2488165	2494781	NEURL3		x
11	2526186	2537850	ARID5A		x
11	3686196	3736317	INPP4A		x
11	3758860	3793358	COA5		x
11	3793440	3802385	UNC50		x
11	3810019	3926273	MGAT4A		x
11	5754349	5776837	PTPN13	x
11	5907340	6000528	NPAS2	x
11	6003175	6008528	RPL31	x
11	6009139	6070490	TBC1D8	x
11	6195078	6208423	CNOT11	x
11	6279240	6297039	CREG2	x
11	37575270	37649696	RTN4			x
11	37787989	37822911	CLHC1			x
11	37823446	37825428	RPS27A			x
11	37826329	37848931	MTIF2			x
11	37859124	37861215	PRORSD1			x
11	37867045	37981414	CCDC88A			x
11	38066011	38095813	CFAP36			x
11	38099216	38150591	PPP4R3B			x
11	38161134	38200964	PNPT1			x
11	38338744	38408288	EFEMP1			x
11	67334898	67590481	ANTXR1	x
11	67684390	67728959	GFPT1	x
11	67752716	67781632	NFU1	x
11	67812869	67964370	AAK1	x
11	68070487	68144492	ANXA4	x
11	68149829	68205598	GMCL1	x
11	68215016	68222914	SNRNP27	x
11	68232862	68255606	MXD1	x
11	68276294	68277306	ASPRV1	x
11	68383793	68385266	PCBP1	x
11	68446369	68485438	C11H2orf42	x
11	68495672	68527190	TIA1	x
11	68560573	68572075	PCYOX1	x
11	68632156	68661110	EHD3	x
11	68678749	68715047	CAPN14	x
11	68745032	68963585	GALNT14	x
11	69045268	69128762	CAPN13	x
11	69204181	69321396	LCLAT1	x
12	398727	402597	PCDH20		x
12	1527007	1752049	TDRD3		x
12	11306594	11329117	WBP4			x
12	11363648	11365765	KBTBD6			x
12	11441775	11443817	KBTBD7			x
12	11452445	11494158	MTRF1			x
12	11625778	11641053	RGCC			x
12	12459630	12495973	AKAP11			x
12	15164032	15203164	NUFIP1			x
12	15203256	15220754	GPALPP1			x
12	15329215	15465651	GTF2F2			x
12	15329215	15465651	LOC112449302			x
12	15385579	15387136	KCTD4			x
12	15518992	15522535	TPT1			x
12	15590375	15614504	SLC25A30			x
12	15631826	15690756	COG3			x
12	15818917	15832440	SPERT			x
12	16084411	16183956	ZC3H13			x
12	16184646	16242341	CPB2			x
12	16255788	16320221	LCP1			x
12	16361601	16394987	LRRC63		x	x
12	16418106	16456993	RUBCNL		x	x
12	16771120	16788845	ESD		x	x
12	16823524	16889281	HTR2A		x	x
12	24049605	24194475	TRPC4		x	x		x
12	24241937	24276486	POSTN			x
12	25362948	25712458	DCLK1			x
12	25999347	26001770	MAB21L1		x	x		x
12	27400069	27417180	RFC3		x
12	27866074	28033238	STARD13		x
12	28073218	28110415	KL		x
12	28332887	28445729	PDS5B		x
12	28545678	28560619	N4BP2L2		x
12	28612076	28634685	N4BP2L1		x
12	28637213	28688200	BRCA2		x
12	28690891	28700359	ZAR1L		x
12	28769267	28967537	FRY		x
12	29820754	29844224	HSPH1	x	x		x
12	29991971	30015315	TEX26		x
12	30021743	30039901	MEDAG		x
12	30136998	30159808	ALOX5AP		x
12	30210164	30231502	USPL1		x
12	30352990	30357922	HMGB1		x
12	30519852	30558210	KATNAL1		x
12	30868719	30881788	UBL3		x
12	52453836	52461657	CLN5			x
12	52466040	52477380	FBXL3			x
12	52496959	52769208	MYCBP2	x		x
12	61064673	61067201	SLITRK6		x
12	75664652	75870596	LOC523126	x
12	76758754	76864805	CLDN10	x
12	76867834	76922959	DZIP1	x
12	76958978	77024110	DNAJC3	x
12	77032586	77176916	UGGT2	x
12	78507683	78546608	RAP2A		x
12	83026396	83093936	ERCC5			x
12	83099334	83115415	METTL21E			x
12	88876125	89009422	COL4A1		x	x
12	89182100	89212365	RAB20		x	x
12	89236913	89249030	NAXD		x	x
12	89251280	89270403	CARS2		x	x
12	89304124	89331902	ANKRD10		x	x
12	89339068	89339790	ING1		x	x
12	89451354	89552212	ARHGEF7		x	x
12	89558328	89568424	TEX29			x
12	90796151	90813125	TMEM255B			x
12	90906360	90915170	C12H13orf46			x
12	90916421	90995694	RASA3			x
12	91039122	91065655	CDC16			x
12	91071317	91090086	UPF3A			x
12	91100867	91103281	CHAMP1			x
13	338154	339068	LOC788089			x
13	534160	593323	TMX4			x
13	789380	1695139	PLCB1			x			x
13	6743962	6879038	SPTLC3		x
13	7018843	7051645	ISM1		x
13	7131227	7383858	TASP1		x
13	10734368	10747954	SNRPB2	x	x			x
13	10760673	10763286	OTOR		x			x
13	10871597	10879769	NANP		x			x
13	11543628	11636251	CCDC3		x			x
13	16366946	16640879	SFMBT2			x
13	22382763	22496405	NEBL	x	x
13	22813811	22814335	LOC504858	x
13	23709778	23712913	BMI1	x
13	23728842	23795501	SPAG6	x
13	30340780	30527982	ITGA8		x
13	30604489	30684245	MINDY3		x
13	32475797	32514569	TMEM236			x
13	32544524	32644278	MRC1			x
13	32666584	32751886	SLC39A12			x
13	33005028	33285264	CACNB2			x
13	46383731	46630127	ADARB2		x	x
13	46647460	46679926	WDR37		x	x
13	46682710	46685834	IDI1		x	x
13	46689063	46703756	GTPBP4		x	x
13	46779271	46834689	LARP4B	x	x	x			x
13	47041229	47177126	DIP2C	x	x	x			x
13	47195829	47256120	ZMYND11	x	x	x			x
13	47400413	47418507	PRNP	x	x	x			x
13	47444352	47449390	PRND	x	x	x			x
13	47492959	47515677	RASSF2	x		x			x
13	47567745	47706157	SLC23A2	x		x	x		x
13	47779510	47787910	TMEM230	x		x	x		x
13	47788530	47794602	PCNA	x		x	x		x
13	47799924	47856833	CDS2	x		x	x		x
13	47908389	47915709	PROKR2	x		x	x		x
13	48086530	48150177	GPCPD1	x		x	x		x
13	48282728	48394530	SHLD1	x		x			x
13	48435003	48449940	CHGB	x		x			x
13	48476003	48486536	TRMT6	x		x			x
13	48489739	48532765	MCM8	x		x			x
13	48552757	48575435	CRLS1	x		x			x
13	48578735	48593922	LRRN4	x		x			x
13	48618063	48665879	FERMT1	x		x			x
13	49550050	49561303	BMP2		x
13	51110902	51173199	HAO1		x
13	51370890	51392113	ADRA1D		x
13	51409995	51445203	SMOX		x
13	51620614	51727304	RNF24	x	x
13	51736324	51765187	PANK2	x	x
13	51797279	51809475	MAVS	x	x
13	51837801	51842049	AP5S1	x	x
13	51853965	51863562	CDC25B	x	x
13	51880158	51883728	SPEF1	x	x
13	51888452	51901483	C13H20orf27	x	x
13	51901885	51918849	HSPA12B	x
13	51945279	51962376	SIGLEC1	x
13	51968275	51981601	ADAM33	x
13	52003104	52192979	ATRN	x
13	52253039	52422570	C13H20orf194	x
13	52437394	52447854	SLC4A11	x
13	52449560	52462362	ITPA	x
13	52465223	52475836	DDRGK1	x
13	52494961	52500593	LZTS3	x			x
13	52501259	52548991	UBOX5	x			x
13	52563657	52565676	AVP	x			x
13	52575278	52576188	OXT	x			x
13	52590818	52593105	MRPS26	x			x
13	52600919	52771800	PTPRA	x			x
13	52780803	52808879	VPS16	x			x
13	52809044	52814153	PCED1A	x			x
13	52827836	52828417	C13H20orf141	x			x
13	52844182	52850549	CPXM1	x			x
13	52885989	52942347	EBF4	x			x
13	52978729	52983685	IDH3B	x			x
13	52983685	52988922	NOP56	x			x
13	53003430	53109440	TMC2	x			x
13	53134613	53143629	SNRPB	x
13	74043097	74066950	PABPC1L			x
13	74068198	74088187	TOMM34			x
13	74092649	74179111	STK4			x
13	74202932	74205250	WFDC5		x			x
13	74217759	74219386	LOC100295842		x			x
13	74236866	74238520	LOC100850808		x			x
13	74257865	74259662	LOC407163		x			x
13	74272869	74274940	PI3		x			x
13	74314687	74317437	LOC512548		x			x
13	74337277	74339570	SLPI		x			x
13	74358170	74372227	MATN4		x			x
13	74370922	74381016	RBPJL		x			x
13	74393120	74412880	SDC4		x			x
13	74429935	74433440	SYS1		x			x
13	74458057	74462461	DBNDD2		x			x
13	74468626	74480363	PIGT		x			x
13	74484052	74486972	SPINT3		x			x
13	74507152	74517896	LOC100196900		x			x
13	74829025	74836849	TKDP4		x			x
13	74867648	74877419	TKDP2		x
13	74943621	74947760	LOC404103		x
13	74996642	75000946	PTI		x
13	75077194	75084338	WFDC2		x
13	75979002	76062341	SLC13A3		x
13	76083309	76087372	TP53RK		x
13	76091992	76103853	SLC2A10		x
13	76311439	76487993	EYA2		x
13	76847444	76875680	NCOA3			x
14	27864735	27937015	RAB2A		x	x
14	28700905	28888284	ASPH			x
15	22246391	22372643	SIK2		x
15	22373123	22408398	PPP2R1B		x
15	22427670	22538593	ALG9		x
15	42911044	42913326	ADM		x
15	42970987	43480821	SBF2	x	x	x		x	x
15	43509670	43585976	SWAP70	x	x	x		x	x
15	43668580	43682433	WEE1	x		x			x
15	43781463	43825036	IPO7	x		x			x
15	43901752	43929481	TMEM41B	x		x			x
15	44009023	44054311	DENND5A	x		x			x
15	44090741	44158843	SCUBE2	x		x			x
15	44175366	44203114	NRIP3	x		x			x
15	44215628	44234314	TMEM9B	x		x			x
15	44250291	44260216	C15H11orf16	x		x			x
15	44260212	44267703	AKIP1	x		x			x
15	44335342	44460360	ST5	x
15	45331659	45332588	OR5P3	x
15	45378869	45379801	LOC112441571	x
15	45378869	45379801	LOC783210	x
15	45416110	45418116	LOC538744	x
15	45478430	45479365	LOC782645	x
15	45497677	45498609	LOC782678	x
15	45528725	45529666	LOC516263	x
15	45528725	45529666	LOC531779	x
15	45542446	45543414	LOC782791	x
15	45558538	45559476	LOC523139	x
15	82874705	82875640	OR5B2		x
15	82890481	82891458	LOC104968576		x
15	82916359	82917300	LOC615941		x
15	82924407	82925351	LOC509369		x
15	82970320	82971267	OR5B3		x
15	83027017	83028426	LOC506652		x
15	83036768	83037703	LOC784897		x
15	83053428	83054384	LOC782698		x
15	83053428	83054384	LOC784623		x
15	83156500	83157432	LOC100301403		x
15	83156500	83157432	LOC509710		x
15	83203870	83245437	LPXN		x
15	83291643	83293465	CNTF		x
15	83365200	83406167	LOC518623		x
15	83455602	83469332	GLYAT		x
15	83472627	83501632	GAT		x
15	83507789	83515102	GLYATL2		x
15	83568474	83582435	FAM111B		x
15	83667092	83671187	MPEG1		x
15	83767120	83768403	LOC107133206		x
15	83845502	83846449	LOC519282		x
15	83864403	83865341	LOC785899		x
15	83886613	83887661	LOC100848982		x
15	83886613	83887661	LOC504200		x
15	83931872	83932810	LOC100299686		x
15	83981764	83982711	OR5A1		x
15	83994307	83995251	OR4D6		x
15	84019179	84020268	LOC514071		x
15	84031353	84032288	LOC788587		x
15	84047761	84048693	LOC530068		x
15	84061205	84062140	OR4D11		x
15	84074993	84075928	OR4D9		x
15	84114934	84136594	OSBP		x
15	84160420	84188567	PATL1		x
15	84237711	84238682	OR10V1		x
15	84278445	84279377	LOC527077		x
15	84312814	84342216	STX3		x
15	84347033	84351272	MRPL16		x
15	84361364	84380392	GIF		x
15	84389636	84404937	TCN1		x
15	84427064	84434956	OOSP2		x
16	4023323	4101731	SRGAP2			x
16	4113295	4134772	IKBKE			x
16	4144349	4218744	RASSF5		x
16	4221210	4242621	EIF2D		x
16	4274967	4284961	DYRK3		x
16	4402474	4406421	IL10		x			x
16	4504759	4507789	IL20		x			x
16	4533505	4551569	PIGR		x			x
16	4562016	4574093	FCAMR		x			x
16	4586507	4606760	FCMR		x			x
16	4686518	4697039	C16H1orf116		x			x
16	4721589	4723835	YOD1		x			x
16	4725743	4752781	PFKFB2		x			x
16	4765914	4777167	C4BPB		x			x
16	4785229	4831852	C4BPA		x			x
16	4939775	4950977	LOC510860		x			x
16	4998445	5005553	LOC515150		x			x
16	39505828	39532677	FMO3			x
16	39552454	39580832	LOC517828			x
16	39612586	39656811	FMO2			x
16	39666877	39706037	FMO1			x
16	39722590	39759444	FMO4			x
16	39843441	39937167	PRRC2C			x
16	39957137	39971282	MYOC			x
16	40005644	40029767	VAMP4			x
16	40045561	40061831	METTL13			x
16	40118745	40472474	DNM3			x			x
16	40785953	40788409	PIGC			x
16	41027788	41036681	FASLG			x
16	41541499	41552708	TNFSF18			x
16	41689563	41709076	TNFSF4			x
16	41985339	42040600	DHRS3			x
16	42082188	42349474	VPS13D			x
16	42376258	42409768	TNFRSF1B			x
16	42440211	42493773	TNFRSF8			x			x
16	42538502	42548038	MIIP			x			x
16	42561715	42581003	MFN2			x			x
16	42595152	42625615	PLOD1			x			x
16	42648166	42653791	KIAA2013			x			x
16	42700409	42701796	NPPB			x			x
16	42712044	42713502	NPPA			x			x
16	42719367	42750151	CLCN6			x			x
16	42750520	42765210	MTHFR			x
16	42806430	42825905	AGTRAP			x
16	42840335	42868899	DRAXIN			x
16	42876001	42881565	MAD2L2			x
16	42881664	42899260	FBXO6			x
16	42901488	42905541	FBXO44			x
16	42906700	42912737	FBXO2			x
16	43027923	43064263	DISP3			x
16	55096211	55154550	PRDM2		x
16	55407771	55442826	PDPN		x
16	69443238	69620712	PLA2G4A		x
16	69865018	70097416	KCNK2		x
17	1491333	1819993	TLL1	x
17	1907141	1931362	MAP9	x
17	2059569	2063780	NPY2R	x
17	6636917	6684756	SH3D19		x
17	6703060	6707745	RPS3A		x
17	59378966	59410889	VSIG10	x
17	59422963	59437371	WSB2	x
17	59438187	59448907	RFC5	x
17	59486327	59916267	KSR2	x	x
17	60212421	60234472	FBXO21	x	x
17	60296575	60331722	TESC	x	x
17	60417162	60437117	HRK	x	x
17	60446528	60502221	RNFT2	x	x
17	60505860	60521906	C17H12orf49	x	x
17	60900472	61145866	MED13L		x
17	73595800	73658019	SPECC1L			x
17	73799588	73847910	RSPH14			x
17	73852365	73899731	LOC531152			x
17	74016493	74035118	MAPK1			x
17	74049772	74053881	DGCR6L			x
17	74069625	74073387	YPEL1			x
17	74073547	74092409	PPIL2			x
17	74104345	74106285	SDF2L1			x
17	74613480	74620081	ESS2			x
17	74663544	74697337	LOC101906870			x
17	74708565	74711079	MRPL40			x
17	74711564	74715846	C17H22orf39			x
17	74717683	74730989	UFD1			x
17	74731463	74747056	CDC45			x
17	74749250	74750524	CLDN5			x
17	74807351	74810464	38596			x
17	74852397	74880531	GNB1L			x
17	74887191	74913312	TXNRD2			x
17	74929359	74945937	ARVCF			x
17	74969197	74976403	TANGO2			x
17	74987854	75002264	DGCR8			x
17	75036894	75038127	RANBP1			x
18	6551586	6552719	MAF		x
18	7982465	8027130	GAN		x
18	8594078	8606724	SDR42E1		x
18	10632350	10688580	ATP2C2		x
18	10694237	10706275	TLDC1		x
18	10781076	10825733	COTL1	x	x		x
18	10845506	10854520	KLHL36	x	x		x
18	10876310	10939661	USP10	x	x	x	x
18	10985132	11050904	CRISPLD2	x	x	x	x
18	11116413	11133102	ZDHHC7	x	x	x	x
18	11172008	11188928	KIAA0513	x	x	x	x
18	11196385	11208223	FAM92B	x	x	x	x
18	11687200	11724596	GINS2	x	x		x
18	24996725	25036121	SLC12A3			x
18	25048853	25059249	HERPUD1			x
18	25126947	25184749	NLRC5			x
18	25216121	25249058	CPNE2			x
18	25254472	25294908	FAM192A			x
18	25295242	25332388	RSPRY1			x
18	25334588	25339259	ARL2BP			x
18	25342771	25348163	PLLP			x
18	25446367	25454407	CCL22			x
18	25470741	25474347	CX3CL1			x
18	25501849	25504738	CCL17			x
18	25512317	25525079	CIAPIN1			x
18	25525200	25537104	COQ9			x
18	25539095	25547404	POLR2C			x
18	25547365	25555198	DOK4			x
18	25580587	25602166	CCDC102A			x
18	25608275	25633395	ADGRG5			x
18	25761283	25782446	DRC7			x			x
18	25785516	25803400	KATNB1			x			x
18	25894541	25963429	CNGB1			x			x
18	49309015	49313926	GMFG			x
18	49346956	49351258	PAF1			x
18	49351575	49355101	MED29			x
18	49361494	49375317	ZFP36			x
18	49379107	49389351	PLEKHG2			x
18	49393725	49396191	RPS16			x
18	49403804	49430177	SUPT5H			x
18	49432031	49439129	TIMM50			x
18	49443971	49451079	DLL3			x
18	49455831	49460706	SELENOV			x
18	49480065	49481558	EID2			x
18	49552815	49554731	LOC515276			x
18	49650522	49658124	DYRK1B			x
18	49659188	49718941	FBL			x
18	49688182	49699038	PSMC4			x
18	49888149	49890488	TTC9B			x
18	49904012	49950072	AKT2			x
18	49964825	49980185	C18H19orf47			x
18	58151318	58157607	ZNF432		x
18	58180500	58183055	ZNF614		x
18	58212122	58220103	ZNF350		x
18	58425828	58448787	PPP2R1A		x
18	58494237	58495142	BOSTAUV1R416		x
18	58571817	58572767	BOSTAUV1R419		x
18	58617315	58618271	LOC112442217		x
18	59398666	59423657	LOC515089		x
18	61849212	61855551	LOC525820			x
18	61946021	61951470	LOC789418			x
18	62018419	62024004	MYADM			x
18	62028038	62047353	PRKCG			x
18	62052428	62066932	CACNG7			x
18	62106778	62121184	CACNG6			x
18	62145373	62165477	VSTM1			x
18	62219311	62245235	NLRP9			x
18	62259970	62260863	BOSTAUV1R424			x
18	62316246	62324320	EPN1			x
18	62327715	62340671	U2AF2			x
18	62342041	62345590	CCDC106			x
18	62347609	62348205	ZNF581			x
18	62371838	62374877	ZNF784			x
18	62393201	62408437	FIZ1			x
18	62435402	62438857	SBK2			x
18	62472030	62474435	NAT14			x
18	62475322	62481823	ZNF628			x
18	62502067	62508467	ISOC2			x
18	62537351	62541236	UBE2S			x
18	62547220	62549950	RPL28			x
18	62555138	62556184	TMEM190			x
18	62573344	62574837	COX6B2			x
18	62580694	62587280	KMT5C			x
18	62608571	62615876	TMEM150B			x
18	62616007	62638443	BRSK1			x
18	62643396	62653550	HSPBP1			x
18	62665594	62676998	PPP6R1			x
18	62677953	62679862	TMEM86B			x
18	62685339	62699998	PTPRH			x
18	62700854	62707444	SYT5			x
18	62710105	62716224	DNAAF3			x
18	62717575	62721350	TNNI3			x
18	62725898	62735263	TNNT1			x
18	62760766	62773032	EPS8L1			x
18	62787903	62804872	RDH13			x
18	62827495	62833717	KIR2DL5A			x
18	62838472	62849020	FCAR			x
18	63090945	63104304	TTYH1	x
18	63107489	63117295	LENG8	x
18	63117358	63118908	LENG9	x
18	63119873	63124888	CDC42EP5	x
18	63174842	63177907	LOC407171	x
19	13611604	13617403	LHX1		x
19	13623302	13731207	AATF		x
19	13752492	13996058	ACACA		x
19	14005955	14018893	C19H17orf78		x
19	14040482	14085969	TADA2A		x
19	14096513	14122123	DUSP14		x
19	14125753	14209164	SYNRG		x
19	14213234	14235863	DDX52		x
19	14287673	14349579	HNF1B		x
19	14446874	14479517	HEATR6		x
19	14514200	14548145	LOC515676		x
19	14614459	14615311	WFDC18		x
19	14639864	14641748	LOC100847724		x
19	14653467	14655028	CCL4		x
19	14673890	14675910	CCL3		x
19	14702490	14703961	LOC616364		x
19	14735718	14741999	LOC504773		x
19	14775262	14780081	CCL14		x
19	14782701	14786690	CCL16		x
19	15026370	15076211	AP2B1		x
19	15082271	15086488	PEX12		x
19	15129226	15141376	SLFN11		x
19	15233409	15265756	UNC45B		x
19	15273798	15282574	NLE1		x
19	15284156	15295984	FNDC8		x
19	15297466	15309154	RAD51D		x
19	15378253	15400325	RFFL		x
19	15406341	15425809	LIG3		x
19	15446157	15447896	ZNF830		x
19	15448008	15483845	CCT6B		x
19	26638785	26668466	NLRP1	x
19	26675245	26676864	LOC788205	x
19	26678020	26682795	MIS12	x
19	26683195	26691719	DERL2	x
19	26702292	26719037	DHX33	x
19	26724673	26730100	C1QBP	x
19	26730162	26737179	RPAIN	x
19	26738050	26759710	NUP88	x			x
19	26759902	26870523	RABEP1	x			x
19	26916675	26922987	SCIMP	x			x
19	26968018	26975114	ZFP3	x			x
19	27014446	27043780	KIF1C	x
19	27054328	27067739	CAMTA2	x
19	27068573	27072718	SPAG7	x
19	27073498	27078655	ENO3	x
19	27081319	27084643	PFN1	x
19	27085162	27087524	RNF167	x
19	27089299	27092026	SLC25A11	x
19	27118517	27123114	CHRNE	x
19	27121211	27121973	C19H17orf107	x
19	27123625	27170653	MINK1	x
19	27177560	27189861	PLD2	x
19	27198593	27200805	PSMB6	x
19	27208469	27209491	VMO1	x
19	27210648	27216974	TM4SF5	x
19	27243300	27248391	ZMYND15	x
19	27249528	27253097	CXCL16	x
19	27253471	27255303	MED11	x
19	27268438	27276816	ARRB2	x
19	27281925	27303514	PELP1	x
19	27331075	27339653	ALOX15	x
19	27361427	27370256	ALOX12E	x
19	27421125	27434258	ALOX12	x
19	27436503	27438226	RNASEK	x
19	27438490	27441264	C19H17orf49	x
19	27447122	27451108	BCL6B	x
19	27455597	27459088	SLC16A13	x
19	27459410	27461845	SLC16A11	x
19	27466190	27471041	CLEC10A	x
19	27490118	27500094	ASGR2	x
19	27529097	27532634	ASGR1	x
19	27543283	27565410	DLG4	x
19	27568181	27573378	ACADVL	x
19	27574027	27581405	DVL2	x
19	27582170	27585794	PHF23	x
19	27586886	27588815	GABARAP	x
19	27589896	27596032	CTDNEP1	x
19	27602595	27604817	CLDN7	x
19	27616793	27621455	SLC2A4	x
19	27622773	27628780	YBX2	x
19	27648382	27653256	EIF5A	x
19	27653444	27656067	GPS2	x
19	27656328	27668154	NEURL4	x
19	27673004	27684649	ACAP1	x
19	27685379	27688137	KCTD11	x
19	27700503	27706189	TNK1	x
19	27706379	27710913	PLSCR3	x
19	27714471	27715619	TMEM256	x
19	27733908	27735191	SPEM1	x
19	27747547	27749621	TMEM102	x
19	27751729	27755716	FGF11	x
19	27757183	27766382	CHRNB1	x
19	27769639	27773345	ZBTB4	x
19	27784052	27785620	SLC35G6	x
19	27786959	27814917	POLR2A	x
19	29670744	29876650	GAS7		x			x
19	30031040	30059203	MYH8		x			x
19	30080604	30103436	MYH4		x			x
19	30110728	30134757	MYH1		x			x
19	30137767	30165109	MYH2		x			x
19	30230160	30251091	MYH3		x			x
19	30276156	30296404	SCO1		x			x
19	30296519	30303510	ADPRM		x			x
19	30304818	30322098	TMEM220		x			x
19	34961467	34981886	TOP3A		x
19	34989027	35000650	FLII		x
19	35000625	35015449	LLGL1		x
19	35025249	35041293	ALKBH5		x
19	35099135	35107937	DRG2		x
19	35111312	35125579	GID4		x
19	35125880	35137513	ATPAF2		x
19	35137978	35158072	DRC3		x
19	35158487	35228878	TOM1L2		x
19	35234637	35250672	SREBF1		x
19	35252242	35263546	RAI1		x
19	35389675	35420462	PEMT		x
19	35423867	35425459	RASD1		x
19	35427015	35432081	MED9		x
19	35473702	35486296	NT5M		x
19	35490628	35508807	COPS3		x
19	35520080	35536118	FLCN		x
19	35543311	35546100	PLD6		x
19	35728070	35746498	USP22		x
19	35768850	35815316	DHRS7B		x
19	35816342	35825642	TMEM11		x
19	35833321	35838743	NATD1		x
19	35859039	35876858	MAP2K3		x
19	35955796	35991013	KCNJ12		x
19	49268640	49292988	MILR1		x
19	49312498	49328600	POLG2		x
19	49330954	49337523	DDX5		x
19	49338200	49374922	CEP95		x
19	49569375	49579204	KPNA2		x
19	49795338	49814006	NOL11		x
19	50388667	50536976	TBCD		x
19	50537804	50546687	FN3K		x
19	50555062	50562978	FN3KRP		x
19	50579227	50604298	RAB40B		x
19	50611870	50635833	WDR45B		x
19	50743493	50760548	NARF		x
19	50765355	50771395	CYBC1		x
19	50772368	50788334	HEXDC		x
20	48874612	49060950	CDH10		x
20	56709603	56758641	RETREG1		x			x
20	56767512	56781229	ZNF622		x			x
20	66568770	66609977	TENT4A			x
20	66681686	66718713	SRD5A1			x
20	66719397	66752908	NSUN2			x
21	736183	737792	NDN			x			x
21	781268	784819	MAGEL2			x			x
21	2346814	2410193	UBE3A			x			x
21	4001555	4086821	GABRB3			x
21	20998719	21106763	ABHD2		x
21	21117499	21280811	RLBP1		x
21	21137918	21198618	FANCI		x
21	21197851	21215597	POLG		x
21	21358095	21383111	RHCG		x
21	21436441	21478472	TICRR		x
21	21482024	21496869	KIF7		x
21	21502826	21516686	PLIN1		x
21	21523627	21530708	PEX11A		x
21	21612427	21614657	MESP2		x
21	21620139	21637144	ANPEP		x
21	21679213	21720406	AP3S2		x
21	21724262	21732701	ARPIN		x
21	21888268	21899698	ZNF710		x
21	21903847	21920153	IDH2		x
21	22043354	22046525	CIB1		x
21	22046770	22056010	GDPGP1		x
21	22060138	22066205	NGRN		x
21	22071936	22097413	VPS33B		x
21	22100872	22122836	PRC1		x
21	22130079	22135881	RCCD1		x
21	22139096	22153783	UNC45A		x
21	22157123	22158989	HDDC3		x
21	22166073	22183354	MAN2A2		x
21	22192640	22204117	FES		x
21	22206517	22213761	FURIN		x
21	24407756	24520671	EFL1		x			x
21	24521617	24539888	SAXO2		x			x
21	31860207	31983703	TMEM266	x			x
21	31993940	32063870	ETFA	x			x
21	32107362	32113036	ISL2	x			x
21	32577840	32595997	RCN2	x			x
21	32644740	32689060	PSTPIP1	x			x
21	32706742	32719331	TSPAN3	x			x
21	32773322	32839248	PEAK1	x			x
21	33083549	33160047	HMG20A	x			x
21	33292504	33294348	LINGO1	x			x
21	33559735	33563692	ODF3L1	x
21	33574740	33610470	CSPG4	x
21	33625677	33633910	SNX33	x
21	33646397	33647525	IMP3	x
21	33666094	33683243	SNUPN	x
21	33697444	33766711	PTPN9	x
21	33796382	33840716	SIN3A	x
21	33843755	33855321	MAN2C1	x
21	33855757	33861985	NEIL1	x
21	33872674	33878166	COMMD4	x
21	62701850	62743837	BDKRB2			x
21	62760703	62772148	BDKRB1			x
21	62793771	62869911	ATG2B			x
21	62870563	62892534	GSKIP			x
21	62895825	62964704	AK7			x
21	62980457	63032069	PAPOLA			x
21	71160886	71167980	NUDT14			x
21	71204291	71206428	BTBD6			x
21	71390600	71392110	CRIP1			x
21	71417179	71418135	TMEM121			x
22	42994049	43159198	C22H3orf67		x
22	43222428	43259967	FAM3D		x
22	43336993	43357321	FAM107A		x
22	43379504	43410315	ACOX2		x
22	43413166	43416190	KCTD6		x
22	43461214	43466626	PDHB		x
22	43467864	43548273	PXK		x
22	43553717	43561145	RPP14		x
22	43569315	43617625	ABHD6		x
22	43639336	43658740	DNASE1L3		x
22	43674720	43815706	FLNB		x
22	45094510	45555745	ERC2		x
22	47721360	48066942	CACNA1D		x			x
22	48147955	48148287	CHCHD5		x	x		x
22	48203751	48247817	DCP1A		x	x		x
22	48264511	48288061	TKT		x	x		x	x
22	48307244	48337780	PRKCD		x	x		x	x
22	48370124	48409451	RFT1		x	x		x	x
22	48499295	48547947	SFMBT1		x	x		x	x
22	48556152	48607236	TMEM110		x	x		x	x
22	48611898	48613043	MUSTN1		x	x		x	x
22	48615397	48630387	ITIH4		x	x		x	x
22	48633831	48647777	ITIH3		x	x		x	x
22	48655027	48669271	ITIH1		x	x		x	x
22	48680450	48708294	NEK4		x	x		x	x
22	48710805	48712454	SPCS1		x	x		x	x
22	48712946	48725193	GLT8D1		x	x		x	x
22	48725422	48731727	GNL3		x	x		x	x
22	48737372	48836322	PBRM1		x	x		x	x
22	48842268	48845476	SMIM4			x			x
22	48847446	48884321	NT5DC2			x			x
22	48884238	48909562	STAB1			x			x
22	48988984	48991875	TNNC1			x			x
22	48999619	49008847	SEMA3G			x			x
22	49019728	49032603	PHF7			x			x
22	49032830	49039996	BAP1			x			x
22	49143202	49148210	GLYCTK			x			x
22	49182445	49227366	TWF2			x			x
22	49182445	49227366	WDR82			x			x
22	49229610	49233939	TLR9			x			x
22	49242706	49256766	ALAS1			x			x
22	49282960	49359377	POC1A			x			x
22	49379908	49385352	DUSP7			x			x
22	49499798	49501972	RPL29			x			x
22	49502958	49516552	ABHD14A			x			x
22	49502958	49516552	ACY1			x			x
22	49516824	49520467	ABHD14B			x			x
22	49521552	49531507	PCBP4			x			x
22	49531473	49533582	GPR62			x			x
22	49544958	49552848	RRP9			x			x
22	49557992	49560687	IQCF1			x			x
22	49566542	49568435	IQCF5			x			x
22	49579355	49580862	IQCF2			x			x
22	49603518	49607502	LOC100125949			x			x
22	49629874	49630194	IQCF6			x			x
22	49674768	49683245	GRM2			x			x
22	49687729	49717832	TEX264			x			x
22	49857472	49936603	DCAF1			x			x
22	49941346	49944165	RBM15B			x			x
22	49946213	49950052	MANF			x			x
22	50281953	50310036	MAPKAPK3			x			x
22	50320205	50325617	CISH			x			x
22	50348517	50359203	HEMK1			x			x
22	50360693	50369136	C22H3orf18			x			x
22	50559654	50564391	TMEM115			x
22	50565233	50568147	CYB561D2			x
22	50568310	50571594	NPRL2			x
22	50573079	50577321	ZMYND10			x
22	50580394	50586504	RASSF1			x
22	50587357	50589110	TUSC2			x
22	50592324	50597462	HYAL2			x
22	50600489	50601799	HYAL1			x
22	50610662	50637639	IFRD2			x
22	50638075	50640896	LSMEM2			x
22	50655648	50661989	SEMA3B			x
22	50670852	50691007	GNAI2			x
23	184673	864355	KHDRBS2		x
23	2475807	2809862	PRIM2		x
23	2936081	2953601	RAB23		x
23	2956936	2966980	BAG2		x
23	2971191	3058878	ZNF451		x
23	10166999	10223695	PNPLA1	x
23	10355458	10391460	KCTD20	x
23	10395680	10436813	STK38	x
23	10481198	10487651	SRSF3	x
23	10528444	10544184	RPS4Y1	x
23	10560499	10568780	CDKN1A	x
23	10627244	10628260	LOC520334	x
23	10632882	10734550	CPNE5	x
23	11530878	11594184	MDGA1		x
23	11712802	12040961	ZFAND3		x
23	23795772	24250799	PKHD1			x			x
23	24346988	24350509	IL17A			x			x
23	24390407	24397956	IL17F			x			x
23	24438946	24456316	MCM3			x			x
23	24528155	24571511	PAQR8			x			x
23	24588032	24627769	EFHC1			x			x
23	24637969	24702830	TRAM2			x			x
23	28218620	28224731	PRR3			x
23	28224609	28231251	GNL1			x
23	28299437	28311309	LOC512672			x
23	28355361	28358332	BOLA-NC1			x
23	28469735	28473401	BOLA-N			x			x
23	28469735	28473401	JSP.1			x			x
23	28469735	28473401	LOC100125916			x			x
23	28502524	28506312	BOLA			x			x
23	28563086	28579480	TRIM26			x			x
23	28600596	28610740	TRIM15			x			x
23	28613833	28622421	TRIM10			x			x
23	28665990	28676508	TRIM31			x			x
23	28707264	28710379	PPP1R11			x			x
23	28714470	28717896	ZNRD1			x			x
23	28739331	28750908	MOG			x
23	28775534	28803895	GABBR1			x
23	28902965	28903903	OR2H1			x
23	28918428	28920742	UBD			x
23	28950035	28951009	OR10C1			x
23	28955606	28956565	LOC523768			x
23	28992088	28993026	LOC786846			x
23	29004625	29005551	LOC785910			x
23	29032406	29033332	LOC785811			x
23	29038753	29039709	LOC785779			x
23	29061846	29062781	LOC789690			x
23	29071805	29072731	LOC616306			x
23	29092562	29093488	LOC785639			x
23	29106708	29110560	OR12D2			x
23	29122354	29123280	LOC785582			x
23	29143512	29144489	LOC514434			x
23	29149938	29150906	OR12D3			x
23	29176696	29177619	LOC785431			x
23	29186866	29187861	OR5V1			x
23	29206927	29207889	OR14J1			x
23	29223821	29224756	LOC618052			x
23	29241755	29242690	LOC785277			x
23	29280761	29282962	LOC618064			x
23	29290572	29291495	LOC107131736			x
23	29290572	29291495	LOC785162			x
23	29299942	29300874	LOC516273			x
23	29314810	29315824	LOC516274			x
23	29327118	29328065	LOC618070			x
23	29360768	29361628	LOC782301			x
23	29387309	29388250	LOC515704			x
23	29403153	29403978	LOC785479			x
23	29451997	29452938	LOC784652			x
23	29462782	29463723	LOC784681			x
23	29480530	29481468	LOC528343			x
23	29503234	29504264	OR2J3			x
23	29572204	29573142	LOC616517			x
23	29581529	29582479	LOC789367			x
23	29622276	29623220	LOC788675			x
23	29698016	29698978	OR2W1			x
23	29784664	29785578	LOC782554			x
23	29906624	29920511	TRIM27			x
23	30079857	30091413	ZSCAN12		x	x
23	30115123	30124154	ZSCAN31		x	x
23	30161123	30171348	ZSCAN26		x	x
23	30175393	30179010	NKAPL		x	x
23	30186451	30193866	ZKSCAN4		x	x
23	30254379	30294439	ZKSCAN8		x	x
23	30254379	30294439	ZNF389		x	x
23	30305069	30312399	ZSCAN16		x	x
23	30332529	30343084	ZNF165		x	x
23	30349199	30350140	LOC528914		x	x
23	30396498	30397436	LOC529518		x	x
23	30464777	30465957	LOC100849008		x	x
23	30474852	30475787	LOC101904987		x	x
23	30487487	30488416	LOC619021		x	x
23	30528190	30529125	LOC783311		x	x
23	30585770	30586705	LOC783203		x	x
23	30607405	30608346	LOC528373		x	x
23	30607405	30608346	LOC783041		x	x
23	30620727	30621668	OR2B6		x	x
23	30695956	30696900	LOC783002		x	x
23	30713382	30713762	HIST1H2BI		x	x
23	30713382	30713762	HIST1H2BL		x	x
23	30713382	30713762	LOC104975676		x	x
23	30713382	30713762	LOC616868		x	x
23	30713382	30713762	LOC787465		x	x
23	30714064	30714456	LOC104968446		x	x
23	30714064	30714456	LOC104975683		x	x
23	30715880	30716290	HIST1H3C		x	x
23	30715880	30716290	HIST1H3I		x	x
23	30715880	30716290	LOC107131750		x	x
23	30715880	30716290	LOC616819		x	x
23	30724826	30725137	LOC112447279		x	x
23	30730260	30730652	LOC529277		x	x
23	30737493	30741740	HIST1H2BB		x	x
23	30741968	30742360	LOC614970		x	x
23	30757225	30757615	LOC527645		x	x
23	30760352	30760837	LOC100295221		x	x
23	30761086	30761573	HIST1H2AG		x	x
23	30761086	30761573	HIST1H2AJ		x	x
23	30960005	30980070	ZNF184		x	x
23	30994426	31003179	ZNF391		x	x
23	31040774	31044230	POM121L2		x	x
23	31067027	31073582	PRSS16		x	x
23	31112603	31113277	HIST1H2BN		x	x
23	31121336	31127004	HIST1H2BJ		x	x
23	31206277	31216020	ZNF322		x	x
23	31278371	31281323	ABT1		x	x
23	31322596	31330574	HMGN4		x	x
23	31361715	31367294	BTN1A1		x	x
23	31460914	31461294	HIST1H2BM		x	x
23	31461683	31462143	HIST1H2AM		x	x
23	31472339	31472719	LOC104968456		x	x
23	31490462	31494121	HIST1H1D		x	x
23	31518525	31518917	HIST1H2AC		x	x
23	31519198	31519765	H2B		x	x
23	31525879	31526259	LOC505183		x	x
23	31530243	31531841	HIST1H1E		x	x
23	31534731	31535522	LOC617875		x	x
23	31554350	31555332	HIST1H2BD		x	x
23	31589471	31602081	LOC787269		x	x
23	31614238	31621350	HFE		x	x
23	31636947	31637588	HIST1H1C		x	x
23	31652711	31653146	LOC104975684		x	x
23	31654044	31654454	HIST1H3G		x	x
23	31665562	31667068	H4		x	x
23	31674090	31674743	HIST1H1A		x	x
23	31693732	31708621	TRIM38		x
23	31721014	31739244	SLC17A2		x
23	31741804	31778647	SLC17A3		x
23	31793278	31845171	SLC17A1		x
23	31843125	31861069	SLC17A4		x
23	31914984	31915367	HIST1H2BA		x
23	31951997	32004354	SCGN		x
23	32029122	32339087	CARMIL1		x
23	32463210	32520458	LOC537017		x
23	32681207	32763526	RIPOR2		x
23	36292362	36293944	SOX4		x
23	36601290	37218380	CDKAL1		x
24	60532425	60586879	CDH20		x
24	60978529	61087325	PIGN		x
24	61087762	61201878	RELCH		x
24	61914152	62105526	BCL2		x	x			x
24	62118339	62157966	KDSR		x	x			x
24	62175123	62204856	VPS4B		x	x			x
24	62248909	62271054	SERPINB5		x	x			x
24	62364703	62384881	LOC107131803		x	x			x
24	62364703	62384881	LOC786348		x	x			x
24	62364703	62384881	LOC786410		x	x			x
24	62364703	62384881	SERPINB4		x	x			x
24	62440124	62451599	LOC511106		x	x			x
24	62512309	62530952	SERPINB7	x	x	x			x
24	62591413	62609170	SERPINB2	x	x	x			x
24	62615491	62638833	SERPINB10	x	x	x			x
25	24935876	24937932	C25H16orf82		x
25	25059384	25068747	NSMCE1		x
25	25072848	25082574	KDM8		x
25	25139417	25189373	IL4R		x
25	25233186	25268874	IL21R		x
25	25276351	25356558	GTF3C1		x
25	33291440	33372706	GTF2I		x
25	33414265	33493476	GTF2IRD1		x
25	34290739	34312807	FKBP6		x
25	34320559	34327971	TRIM50		x
25	34332034	34337702	NSUN5		x
25	34339763	34356206	LOC518768		x
25	34393880	34528240	HIP1		x
25	34578756	34582072	CCL24		x
25	34634471	34642547	RHBDD2		x
25	34672093	34726073	POR		x
25	34726229	34731680	TMEM120A		x
25	34734996	34767438	STYXL1		x
25	34766932	34779637	MDH2		x
25	34858435	34861074	HSPB1		x
25	34884283	34906639	YWHAG		x
25	34930217	34940479	SSC4D		x
25	34960635	34968376	ZP3		x
25	34979329	35015686	DTX2		x
25	35018574	35023604	UPK3B		x
25	35034017	35039183	UPK3BL1		x
25	35091300	35095676	POLR2J		x
25	35096147	35102361	LRWD1		x
25	35102455	35109898	ALKBH4		x
25	35114124	35126594	ORAI2		x
25	35147772	35173861	PRKRIP1		x
26	8735912	8775858	SGMS1			x
26	22001775	22172725	BTRC		x	x
26	22197461	22205845	POLL		x	x
26	22205907	22227992	DPCD		x	x
26	22228480	22311346	FBXW4		x	x
26	22375029	22380835	FGF8		x	x			x
26	22385932	22388123	NPM3		x	x			x
26	22390930	22417746	OGA		x	x			x
26	22422214	22440709	KCNIP2		x	x			x
26	22446522	22608433	ARMH3		x	x			x
26	22623887	22626506	HPS6		x	x			x
26	22677211	22691109	PPRC1		x	x			x
26	22692692	22701499	NOLC1		x	x			x
26	22742695	22745622	ELOVL3		x	x			x
26	22745904	22757812	PITX3		x	x			x
26	22891378	22898307	NFKB2		x	x			x
26	22917659	22919707	FBXL15		x	x			x
26	22919818	22921523	CUEDC2		x	x			x
26	22945834	22960683	MFSD13A		x	x			x
26	22961816	22978156	ACTR1A		x	x			x
26	23452980	23517250	SUFU		x	x		x
26	23536131	23548589	TRIM8		x	x		x
26	23563111	23761992	ARL3		x	x		x
26	23593341	23611728	SFXN2		x	x		x
26	23694362	23700404	CYP17A1		x	x
26	23694362	23700404	LOC112441470		x	x
26	23694362	23700404	LOC112444495		x	x
26	23728581	23741299	BORCS7		x	x
26	23747358	23764458	AS3MT		x	x
26	23795436	23972895	CNNM2		x	x
26	45542504	45551563	TEX36		x
26	45588127	45621573	EDRF1		x
26	45635844	45660024	UROS		x
26	45660156	45676806	BCCIP		x
26	45676602	45731188	DHX32		x
26	45731306	45840708	FANK1		x
26	45848827	46238138	ADAM12		x
26	46273596	46356752	C26H10orf90		x
26	46791127	47295654	DOCK1		x	x		x	x
26	46963427	47002009	INSYN2		x	x		x	x
26	47537544	47539155	FOXI2		x	x			x
26	47635451	47651856	CLRN3		x	x			x
26	47801368	47842727	PTPRE		x	x
29	590732	644582	PANX1		x
29	653016	744427	HEPHL1		x
29	978636	979365	VSTM5		x
29	990201	1019330	MED17		x
29	1032168	1056464	C29H11orf54		x
29	1056627	1062580	TAF1D		x
29	1067600	1121206	CEP295		x
29	1348511	1353670	SMCO4		x
29	1379817	1497748	DEUP1		x
29	25949976	25966355	E2F8	x
29	25994182	26014859	CSRP3	x
29	26024001	26075124	ZDHHC13	x
29	26244554	26303070	PTPN5	x
29	26321510	26322752	TMEM86A	x
29	26356893	26373003	SPTY2D1	x
29	26390466	26444955	UEVLD	x
29	26450457	26492046	TSG101	x
29	26506380	26539353	LDHC	x
29	26543861	26554318	LDHA	x
29	26579175	26608794	GTF2H1	x
29	26616290	26651007	HPS5	x
29	32358407	32430222	ETS1			x			x
29	32664912	32725664	FLI1			x			x
29	32757309	32787597	KCNJ1			x			x
29	32823875	32829939	KCNJ5			x			x
29	32874442	33009046	ARHGAP32			x			x
29	34554780	35085038	OPCML		x
29	35038920	35039231	HIST1H4D		x
29	35154689	35575203	NTM	x	x
